# Supplementary material for: Robotic Centrifugal Microfluidics with In-Rotation Liquid Supply for the Extraction of Multiple Liquid Biopsy Analytes in One Platform
Source: Biosensors (Basel). 2026 May 28;16(6):309. doi: 10.3390/bios16060309 (PMC13296457; doi:10.3390/bios16060309)
Supplement: Supplementary file 1 [file biosensors-16-00309-s001.zip]

Archive with 4 entries (4 files):
- biosensors-4243775-supplementary.pdf
- Video S1.mp4
- Video S2.mov
- Video S3.mp4
